# Supplementary material for: Systems Genome: Coordinated Gene Activity Networks, Recurring Coordination Modules, and Genome Homeostasis in Developing Neurons
Source: Int J Mol Sci. 2024 May 22;25(11):5647. doi: 10.3390/ijms25115647 (PMC11171963; doi:10.3390/ijms25115647)
Supplement: Supplementary file 1 [file ijms-25-05647-s001.zip]

Archive with 1 entries (1 files):
- ijms-2955710-SM.pdf
